# Supplementary material for: Effects of Hydrothermal Processing on Volatile and Fatty Acids Profile of Cowpeas (Vigna unguiculata), Chickpeas (Cicer arietinum) and Kidney Beans (Phaseolus vulgaris)
Source: Molecules. 2022 Nov 24;27(23):8204. doi: 10.3390/molecules27238204 (PMC9739933; doi:10.3390/molecules27238204)
Supplement: Supplementary file 1 [file molecules-27-08204-s001.zip]

Archive with 1 entries (1 files):
- molecules-2002659-supplementary.pdf
